# Supplementary material for: Epidemiology of Nocardia Species at a Tertiary Hospital in Southern Taiwan, 2012 to 2020: MLSA Phylogeny and Antimicrobial Susceptibility
Source: Antibiotics (Basel). 2022 Oct 19;11(10):1438. doi: 10.3390/antibiotics11101438 (PMC9598236; doi:10.3390/antibiotics11101438)
Supplement: Supplementary file 1 [file antibiotics-11-01438-s001.zip]

Archive with 1 entries (1 files):
- antibiotics-1952660-supplementary.pdf
